# Supplementary material for: Thermoregulation and Heat Stroke Prevention in Older Adults: Advances in Emerging Technologies and Interventions
Source: Sensors (Basel). 2025 Nov 19;25(22):7058. doi: 10.3390/s25227058 (PMC12656532; doi:10.3390/s25227058)
Supplement: Supplementary file 1 [file sensors-25-07058-s001.zip]

Archive with 1 entries (1 files):
- sensors-3933111-supplementary.pdf
